# Supplementary material for: ‘Early identification of struggling pre-clerkship learners using formative clinical skills OSCEs: an assessment for learning program.’
Source: Med Educ Online. 2022 Jan 20;27(1):2028333. doi: 10.1080/10872981.2022.2028333 (PMC8786239; doi:10.1080/10872981.2022.2028333)
Supplement: Supplemental Material [file ZMEO_A_2028333_SM1695.zip]

Archive with 4 entries (3 files):
- Supplementary files/
- Supplementary files/Electronic Supplementary Material 1.docx
- Supplementary files/Electronic Supplementary Material 2.docx
- Supplementary files/Electronic Supplementary Material 3.docx
